# Supplementary material for: Efficacy and safety of creatine phosphate sodium in the treatment of viral myocarditis: A systematic review and meta-analysis
Source: PLoS One. 2025 Jan 24;20(1):e0317498. doi: 10.1371/journal.pone.0317498 (PMC11760627; doi:10.1371/journal.pone.0317498)
Supplement: S2 Table — (XLS) [file pone.0317498.s002.xls]

## Sheet: {FCF60F46-764F-AF06-1B72}
No.	Literature information			研究类型	是否纳入Meta分析		其他重要信息	样本来源	样本信息							文献质量评价（cochrane工具）						试验设计		基线期cTnI (μg/L)（干预组）		基线期cTnI (μg/L)（对照组）		14天cTnI (μg/L)（干预组）		14天cTnI (μg/L)（对照组）		基线期CK-MB (U/L)（干预组）		基线期CK-MB (U/L)（对照组）		14天CK-MB (U/L)（干预组）		14天CK-MB (U/L)（对照组）		不良反应		有效率
	Author	Year	Title		是/否	原因			总样本量	干预组	对照组	性别	年龄均值	病程		随机分组	分配隐藏	盲法	结果数据的完整性	选择性报告	其他偏倚	干预措施	对照措施	均值	标准差	均值	标准差	均值	标准差	均值	标准差	均值	标准差	均值	标准差	均值	标准差	均值	标准差	干预组	对照组	干预组	对照组
NO.1（1）	Meng Wang	2024	Clinical Effect Analysis of Different Doses of Creatine Phosphate Sodium Combined with Immunoglobulin in the Treatment of Pediatric Viral Myocarditis	RCT	√			China	80	40	40	干预组：男17女23 对照组：男21女19	干预组：8.05±1.97 对照组：8.23±2.09	干预组： 6.40± 2.13 对照组：6.23 ± 2.19		√	不清楚	不清楚	√	√	√	常规治疗+静脉注射人免疫球蛋白300-400mg/天+磷酸肌酸1.25g/天	常规治疗+静脉注射人免疫球蛋白300-400mg/天+磷酸肌酸1g/天	0.35	0.08	0.34	0.09	0.19	0.03	0.22	0.05	57.88	5.64	56.23	5.85	27.62	3.54	32.25	3.87	6	6	0.37	0.3
NO.2	Asli Aksu Çerman MD, Sezgi Sarıkaya Solak MD	2015	Topical Calcipotriol Therapy for Mild-to-Moderate Alopecia Areata: A Retrospective Study	回顾性研究	×	研究类型不吻合
NO.1(2)	Meng Wang	2024	Clinical Effect Analysis of Different Doses of Creatine Phosphate Sodium Combined with Immunoglobulin in the Treatment of Pediatric Viral Myocarditis	RCT	√			China	80	40	40	干预组：男18女22 对照组：男21女19	干预组：8.48±1.96 对照组：8.23±2.09	干预组： 6.65± 2.14 对照组：6.23 ± 2.19		√	不清楚	不清楚	√	√	√	常规治疗+静脉注射人免疫球蛋白300-400mg/天+磷酸肌酸1.5g/天	常规治疗+静脉注射人免疫球蛋白300-400mg/天+磷酸肌酸1g/天	0.36	0.1	0.34	0.09	0.17	0.02	0.22	0.05	56.21	4.82	56.23	5.85	20.03	2.87	32.25	3.87	8	6	0.39	0.3
NO.2	Shaoli Lin	2023	Creatine phosphate improves myocardial function and myocardial enzyme profile in children with myocarditis	RCT	√			China	46	23	23	干预组：男16女7 对照组：男14女9	干预组：7.09±3.06 对照组：7.0±1.9	干预组： 7.39± 1.23 对照组：7.35 ± 0.49		√	不清楚	不清楚	√	√	√	常规治疗+果糖二磷酸钠250 mg/kg静脉滴注/天+磷酸肌酸1.5g/天	常规治疗+果糖二磷酸钠250 mg/kg静脉滴注/天																	2	4	0.22	0.19
NO.4	Mohamed I. El-Ghareeb	2019	Topical calcipotriol mixed with topical steroid versus topical steroid alone in treatment of alopecia areata		×	干预措施不吻合
NO.3	Jinghui Li	2021	Effect of gamma globulin combined with creatine phosphate on viral myocarditis	RCT	√			China	121	62	59	干预组：男35女27 对照组：男34女25	干预组：7.58±2.16 对照组：7.64±2.23	干预组： 13.64± 3.61 对照组：13.55 ± 3.48		不清楚	不清楚	不清楚	√	√	√	常规治疗+IVIG 400mg/[KG.天]共3-5天+磷酸肌酸0.5-10g/天	常规治疗	0.31	0.1	0.32	0.09	0.13	0.05	0.21	0.07	52.06	10.89	52.15	10.51	23.15	7.35	34.84	7.69	12	9	0.57	0.45
NO.4	Qingsheng Feng	2022	Efficacy of creatine phosphate sodium in treating viral myocarditis and its improvement effect on the heart function in children	RCT	√			China	190	95	95	干预组：男49女46 对照组：男49女46	干预组：7.45±0.65 对照组：7.19±0.53	干预组： 1.62± 0.21 对照组：1.64 ±0.2		√	不清楚	不清楚	√	√	√	磷酸肌酸1.0g/(kg·d)静 脉滴注	果糖二磷酸0.2g/(kg· d)静脉滴注																			0.88	0.78
NO.7	Kang, J; Kang, E	2019	IMPROVEMENT EFFECT ON THE HEART FUNCTION IN CHILDREN	非RCT	×	研究类型不吻合
NO.8	Dong Ha Kim, M.D	2012	Successful Treatment of Alopecia Areata with Topical Calcipotriol	非试验性研究	×	研究类型不吻合
NO.9	Elisa Molinelli .	2020	Efficacy and Safety of Topical Calcipotriol 0.005% Versus Topical Clobetasol 0.05% in the Management of Alopecia Areata: An Intrasubject Pilot Study	非RCT	×	研究类型不吻合
NO.10	Tarun Narang	2016	Efficacy and safety of topical calcipotriol in management of alopecia areata: A pilot study	非RCT	×	研究类型不吻合
NO.11	Amany Nassar MD	2022	Comparative evaluation of the efficacy of topical tacrolimus 0.03% and topical calcipotriol 0.005% mixed with betamethasone dipropionate versus topical clobetasol 0.05% in treatment of alopecia areata: A clinical and trichoscopic study	RCT	×	对照措施不吻合		Egypt
NO.12	G Orecchia &	1995	Topical use of calcipotriol does not potentiate squaric acid dibutylester effectiveness in the treatment of alopecia areata	非RCT	×	研究类型不吻合
NO.13	Saçar, T	2009	The efficacy of pimecrolimus, calcipotriol, pimecrolimus + calcipotriol and calcipotriol + betamethasone dipropionate in the treatment of in alopecia areata		×	非英语非中文
NO.14	Shishak, M	2018	Alternate treatment of alopecia areata with the use of calcipotriol: A prospective study in children versus adults	非RCT	×	研究类型不吻合
NO.5	Xinhong Liu1	2023	Efficacy of sodium creatine phosphate in pediatric viral myocarditis and cellular immune functions	RCT	否	回顾性研究		China								√	不清楚	不清楚	√	√	√
NO.6	Wang Qisheng	2019	Erigeron Injection can Promote the Clinical Effect of Viral Myocarditis	RCT	否	研究内容不符		China								√	不清楚	不清楚	√	√	√
NO.7	Wang Feng	2022	Effects of hyperbaric oxygen combined with high⁃dose Vit C on serum miR⁃146b， IMA， and immune function in children with viral myocarditis	RCT	否	研究内容不符		China
NO.5	XiaoYu	2022	Effects of captopril combined with sodium creatine phosphate on treatment of patients with infectious myocarditis influence on serum IMA and HMGB1 levels	RCT	√			China	155	80	75	干预组：男42女38 对照组：男40女35	干预组：19.00±10.00 对照组：19.95±9.00	干预组： 25.89± 14.75 对照组：19.95 ±15.0		√	不清楚	不清楚	√	√	√	卡托普利12.5mg tid+磷酸肌酸1.0 ivgtt bid	卡托普利12.5mg tid	0.44	0.03	0.45	0.04	0.15	0.01	0.31	0.03	42.57	4.25	42.38	4.56	19.61	1.55	26.62	2.6	5	3	0.77	0.65
NO.6	Ying Huang	2019	Effect of Phosphocreatine Combined with Immunoglobulin on Cardiac Function and Myocardial Enzymes in Children with Viral Myocarditis	RCT	√			China	160	80	80	干预组：男46女34 对照组：男44女36	干预组：7.62±1.53 对照组：7.44±1.32	干预组： 7.81± 1.35 对照组：7.62 ±1.43		√	不清楚	不清楚	√	√	√	常规治疗+上静脉注射用人免疫球蛋白400mg/(kg/天)3-5天+静脉输注磷酸肌酸钠0.5-1g/天，qd，14天	常规治疗	0.33	0.09	0.32	0.08	0.12	0.06	0.23	0.02	50.12	11.83	50.16	12.91	22.54	7.54	37.81	7.53	0	0	0.74	0.54
NO.7	Xiaohui Cong	2019	Effect of sodium creatine phosphate combined with ribavirin on treatment of infectious myocarditis	RCT	√			China	86	43	43	干预组：男24女19 对照组：男25女18	干预组：6.13±2.34 对照组：6.21±2.6	/		√	不清楚	不清楚	√	√	√	常规治疗+利巴韦林7mg/kg/天，7天，0.4-0.6mg/kg/天，7天+磷酸肌酸钠1g/次，bid,14天	常规治疗+利巴韦林7mg/kg/天，7天，0.4-0.6mg/kg/天，7天	0.43	0.037	0.44	0.033	0.16	0.027	0.3	0.03	42.08	2.92	41.93	3.27	17.71	0.72	23.75	1.68	2	4	0.39	0.3
NO.8	Yunjia Li	2018	Clinical efficacy of creatine phosphate sodium combined with ribavirin in treating infantile viral myocarditis and its effect on myocardial enzyme levels in children	RCT	√			China	96	48	48	干预组：男28女20 对照组：男25女23	干预组：6.95±1.32 对照组：6.91±1.27	/		√	不清楚	不清楚	√	√	√	常规治疗+利巴韦林10mg/kg/天，14天+磷酸肌酸钠0.5g/次，qd,14天	常规治疗+利巴韦林10mg/kg/天，14天	0.36	0.12	0.38	0.11	0.14	0.03	0.26	0.05	30.14	3.47	30.01	3.19	22.17	2.79	26.48	3.4	/	/	0.42	0.34
NO.12	ＷａｎｇＺｉｑｉａｎ	2013	Ｔｈｅｅｆｆｅｃｔｏｂｓｅｒｖａｔｉｏｎｏｆｃｒｅａｔｉｎｅｐｈｏｓｐｈａｔｅｉｎｔｈｅｔｒｅａｔｍｅｎｔｗｉｔｈｖｉｒａｌｍｙｏｃａｒｄｉｔｉｓｏｆｃｈｉｌｄｒｅｎ７０ｃａｓｅｓ	RCT	否	非随机对照		China	142	70	72	干预组：男38女32 对照组：男37女35	干预组：4.4±3.6 对照组：4.9±3.8	/		√	不清楚	不清楚	√	√	√
NO.13	Luo Min，	2017	Clinical efficacy of Qidongyixin oral solution combined with creatine phosphate sodium in the treatment of viral myocarditis	RCT	否	研究内容不符
NO.14	LU Zhuo-ming	2012	Randomized Controlled Trial of Modified Decoction of Sheng-Mai-San in Pediatric Patients with Myocarditis	RCT	否	研究内容不符
NO.15	WANG Chen	2020	Anti-oxidation and Anti-inflammatory Effect of Yixinshu Capsule in Treatment of Qi-Yin Deficiency in Viral Myocarditis	RCT	否	研究内容不符
NO.9	Ziqian Wang	2013	The effect observation of creatine phosphate in the treatment with viral myocarditis of children 70 cases	RCT	√			China	142	70	72	干预组：男38女32 对照组：男37女35	干预组：4.5±3.6 对照组：4.9±3.8	/		√	不清楚	不清楚	√	√	√	小于１岁者０．５ｇ／ｄ，大于１岁者１． ０ｇ／ｄ，静 脉 滴 注，维 生 素 Ｃ １００～２００ ｍｇ／ｋｇ，辅 酶 Ｑ１０ （ＣＯＱ１０）３０～６０ｍｇ／ｄ口 服	果糖二磷酸钠１５０～２５０ｍｇ／ｋｇ， 静脉滴注，维生素 Ｃ１００～２００ｍｇ／ｋｇ，辅酶 Ｑ１０（ＣＯＱ１０）口服	/	/	/	/	/	/	/	/	49.57	9.52	48.68	9.39	26.12	5.64	39.61	7.45	/	/	61	51

## Sheet: Sheet1
No.	Literature information			Whether to be included in the Meta-analysis
	Author	Year	Title	Yes/No	Reason
1	/	2023	Retraction: Clinical Efficacy of Creatine Phosphate Sodium and/or Vitamin C in the Treatment of Children with Viral Myocarditis: A Meta-Analysis	No	Retracted publications
NO.2	Asli Aksu Çerman MD, Sezgi Sarıkaya Solak MD	2015	Topical Calcipotriol Therapy for Mild-to-Moderate Alopecia Areata: A Retrospective Study	×	研究类型不吻合
2	Bondarev, S. A	2020	Prospects for the use of phosphocreatine sodium salt in complex therapy in the rehabilitation of patients who have undergone a new coronavirus infection	No	Review
NO.4	Mohamed I. El-Ghareeb	2019	Topical calcipotriol mixed with topical steroid versus topical steroid alone in treatment of alopecia areata	×	干预措施不吻合
3	Chen, H. S	2013	Corticosteroids for viral myocarditis	No	Review
4	Di Napoli, P	2009	Prognostic relevance of metabolic approach in patients with heart failure	No	Not relevant
NO.7	Kang, J; Kang, E	2019	IMPROVEMENT EFFECT ON THE HEART FUNCTION IN CHILDREN	×	研究类型不吻合
NO.8	Dong Ha Kim, M.D	2012	Successful Treatment of Alopecia Areata with Topical Calcipotriol	×	研究类型不吻合
NO.9	Elisa Molinelli .	2020	Efficacy and Safety of Topical Calcipotriol 0.005% Versus Topical Clobetasol 0.05% in the Management of Alopecia Areata: An Intrasubject Pilot Study	×	研究类型不吻合
NO.10	Tarun Narang	2016	Efficacy and safety of topical calcipotriol in management of alopecia areata: A pilot study	×	研究类型不吻合
NO.11	Amany Nassar MD	2022	Comparative evaluation of the efficacy of topical tacrolimus 0.03% and topical calcipotriol 0.005% mixed with betamethasone dipropionate versus topical clobetasol 0.05% in treatment of alopecia areata: A clinical and trichoscopic study	×	对照措施不吻合
NO.12	G Orecchia &	1995	Topical use of calcipotriol does not potentiate squaric acid dibutylester effectiveness in the treatment of alopecia areata	×	研究类型不吻合
NO.13	Saçar, T	2009	The efficacy of pimecrolimus, calcipotriol, pimecrolimus + calcipotriol and calcipotriol + betamethasone dipropionate in the treatment of in alopecia areata	×	非英语非中文
NO.14	Shishak, M	2018	Alternate treatment of alopecia areata with the use of calcipotriol: A prospective study in children versus adults	×	研究类型不吻合
NO.5	Xinhong Liu1	2023	Efficacy of sodium creatine phosphate in pediatric viral myocarditis and cellular immune functions	否	回顾性研究
NO.6	Wang Qisheng	2019	Erigeron Injection can Promote the Clinical Effect of Viral Myocarditis	否	研究内容不符
NO.7	Wang Feng	2022	Effects of hyperbaric oxygen combined with high⁃dose Vit C on serum miR⁃146b， IMA， and immune function in children with viral myocarditis	否	研究内容不符
5	Dong, K. X	2021	Complex Network Analysis of Xiyanping Injection in Treatment of Bronchitis Based on Real World	No	Non-rct study
6	Feng, Q	2022	Efficacy of creatine phosphate sodium in treating viral myocarditis and its improvement effect on the heart function in children	Yes	The study was a randomized controlled trial and fulfilled the inclusion criteria
7	Fiorentino, F	2015	Investigating the effect of remote ischaemic preconditioning on biomarkers of stress and injury-related signalling in patients having isolated coronary artery bypass grafting or aortic valve replacement using cardiopulmonary bypass: Study protocol for a randomized controlled trial	No	Not relevant
8	Gaddi, A. V	2017	Creatine Phosphate Administration in Cell Energy Impairment Conditions: A Summary of Past and Present Research	No	Review
NO.12	ＷａｎｇＺｉｑｉａｎ	2013	Ｔｈｅｅｆｆｅｃｔｏｂｓｅｒｖａｔｉｏｎｏｆｃｒｅａｔｉｎｅｐｈｏｓｐｈａｔｅｉｎｔｈｅｔｒｅａｔｍｅｎｔｗｉｔｈｖｉｒａｌｍｙｏｃａｒｄｉｔｉｓｏｆｃｈｉｌｄｒｅｎ７０ｃａｓｅｓ	否	非随机对照
NO.13	Luo Min，	2017	Clinical efficacy of Qidongyixin oral solution combined with creatine phosphate sodium in the treatment of viral myocarditis	否	研究内容不符
NO.14	LU Zhuo-ming	2012	Randomized Controlled Trial of Modified Decoction of Sheng-Mai-San in Pediatric Patients with Myocarditis	否	研究内容不符
NO.15	WANG Chen	2020	Anti-oxidation and Anti-inflammatory Effect of Yixinshu Capsule in Treatment of Qi-Yin Deficiency in Viral Myocarditis	否	研究内容不符
9	Gao, L	2022	Immune checkpoint inhibitor-induced myocarditis with myasthenia gravis overlap syndrome: A case report and literature review	No	Case Report
10	Gorecka, M	2022	cardiovascular magnetic resonance imaging in patients with clinical post-covid-19 syndrome	No	Not relevant
11	Gorecka, M	2022	Evaluation of cardiac involvement in patients with clinical post-COVID-19 syndrome	No	Not relevant
12	He, H	2020	Population Pharmacokinetics of Phosphocreatine and Its Metabolite Creatine in Children With Myocarditis	No	Not relevant
13	Hou, Y. M	2020	Myocarditis presenting as typical acute myocardial infarction: A case report and review of the literature	No	Case Report
14	Huang, Y	2019	Effect of Phosphocreatine Combined with Immunoglobulin on Cardiac Function and Myocardial Enzymes in Children with Viral Myocarditis	Yes	The study was a randomized controlled trial and fulfilled the inclusion criteria
15	Kelm, M	1997	Nitric oxide induced contractile dysfunction is related to a reduction in myocardial energy generation	No	Not humans
16	Kumar, K	2023	Endless Journey of Adenosine Signaling in Cardioprotective Mechanism of Conditioning Techniques: Clinical Evidence	No	Case Report
17	Li, C. L	2019	The efficacy observation of ulinastatin combined with creatine phosphate sodium in pediatric viral myocarditis	No	Non-rct study
18	Li, J. H	2021	Effect of gamma globulin combined with creatine phosphate on viral myocarditis	Yes	The study was a randomized controlled trial and fulfilled the inclusion criteria
19	Li, Q	2022	Clinical Efficacy of Creatine Phosphate Sodium and/or Vitamin C in the Treatment of Children with Viral Myocarditis: A Meta-Analysis	No	Meta-analysis
20	Li, Y	2018	Clinical efficacy of creatine phosphate sodium combined with ribavirin in treating infantile viral myocarditis and its effect on myocardial enzyme levels in children	Yes	The study was a randomized controlled trial and fulfilled the inclusion criteria
21	Lin, L	2023	Assistance of metagenomics next-generation sequencing for diagnosis of adenovirus pericarditis with pericardial effusion in a child: a case report and literature review	No	Case Report
22	Lin, S	2023	Creatine phosphate improves myocardial function and myocardial enzyme profile in children with myocarditis	Yes	The study was a randomized controlled trial and fulfilled the inclusion criteria
23	Liu, X	2024	Efficacy of sodium creatine phosphate in pediatric viral myocarditis and cellular immune functions	No	Non-rct study
24	Liu, Z. L	2012	Herbal medicines for viral myocarditis	No	Review
25	Liu, Z. L	2013	Herbal medicines for viral myocarditis	No	Review
26	Liu, Z. L	2016	Herbal medicines for viral myocarditis	No	Review
27	Liu, Z. L	2013	Herbal medicines for viral myocarditis	No	Duplicated literature
28	Miao, Y. U	2016	Effect of creatine phosphate sodium on miRNA378, miRNA378* and calumenin mRNA in adriamycin-injured cardiomyocytes	No	Not humans
29	Niu, L	2015	124 cases of clinical analysis of children with viral myocarditis	No	Non-rct study
30	Oynotkinova, O. Sh	2020	Clinical and morphological features of myocardial damage and the course of fulminant myocarditis on the background of COVID-19, diagnosis and treatment tactics	No	Review
31	Parve, S	2017	Role of exogenous phosphocreatine in chemotherapy-induced cardiomyopathy	No	Case Report
32	Pousa, P. A	2021	Extrapulmonary manifestations of COVID-19 in children: a comprehensive review and pathophysiological considerations	No	Review
33	Reis‐mendes, A	2021	Inflammation as a possible trigger for mitoxantrone‐induced cardiotoxicity: An in vivo study in adult and infant mice	No	Not humans
34	Schulze, K	1999	Disturbance of myocardial energy metabolism in experimental virus myocarditis by antibodies against the adenine nucleotide translocator	No	Not relevant
35	Silber, T. J	2005	Ipecac syrup abuse, morbidity, and mortality: Isn't it time to repeal its over-the-counter status?	No	Not relevant
36	Sukoyan, G. V	2009	Rational drug correction of systemic inflammatory response syndrome in severe experimental heart failure	No	Not relevant
37	Sun, N	2019	Simultaneous quantitative analysis of phosphocreatine, creatine and creatinine in plasma of children by HPLC–MS/MS method: Application to a pharmacokinetic study in children with viral myocarditis	No	Not relevant
38	Sun, N	2019	A rapid and sensitive HPLC-MS/MS method for determination of endogenous creatine biosynthesis precursors in plasma of children with viral myocarditis	No	Not relevant
39	Tao, B	2015	Hydrogen-rich saline attenuates lipopolysaccharideinduced heart dysfunction by restoring fatty acid oxidation in rats by mitigating c-Jun N-terminal kinase activation	No	Not humans
40	Tseitlin, L. A	1962	Adenylic system and creatine phosphate components in the rabbit myocardium in conditions of experimental myocarditis	No	Not humans
41	Turakulov, I. K	1972	Effect of K-strophanthin beta and olitoriside on the content of glycogen and macroergic phosphorus compounds in the myocardium in experimental myocarditis	No	Not relevant
42	van der Bijl, P	2022	Myocardial sympathetic denervation in Chagas’ cardiomyopathy: A predictor of deterioration of left ventricular systolic function	No	Not relevant
43	Wang, M	2014	Clinical Effect Analysis of Different Doses of Creatine Phosphate Sodium Combined with Immunoglobulin in the Treatment of Pediatric Viral Myocarditis	Yes	The study was a randomized controlled trial and fulfilled the inclusion criteria
44	Wang, Y	2022	Therapeutic effect of captopril combined with phosphocreatine sodium on viral myocarditis	No	Non-rct study
45	Xing, Q	2020	Myositis-myasthenia gravis overlap syndrome complicated with myasthenia crisis and myocarditis associated with anti-programmed cell death-1 (sintilimab) therapy for lung adenocarcinoma	No	Not relevant
46	Ye, Y	2023	Infant Alstrom syndrome diagnosed by a new gene mutation: a case report	No	Case Report
47	Zhao, F	2021	A successful rescue of juvenile fulminant myocarditis by extracorporeal membrane oxygenation combined with intra-aortic balloon pump: a case report	No	Case Report
48	Zhen, Z	2023	Clinical analysis of sixty-nine children with anomalous aortic origin of the coronary artery	No	Case Report
49	Zheng, Q	2020	Clinical and Preclinical Systematic Review of Astragalus Membranaceus for Viral Myocarditis	No	Review
49 articles from Embass database				No
50	Chen, H. S	2013	Corticosteroids for viral myocarditis	No	Duplicated literature
51	Karsanov, N. V	1993	Effect of NAD and cytochrome C on the energy supply system and ultrastructure of cardiomyocytes in toxic-allergic myocarditis	No	Not relevant
52	Li, C. L	2019	The efficacy observation of ulinastatin combined with creatine phosphate sodium in pediatric viral myocarditis	No	Duplicated literature
53	Li, Q	2022	Clinical Efficacy of Creatine Phosphate Sodium and/or Vitamin C in the Treatment of Children with Viral Myocarditis: A Meta-Analysis	No	Duplicated literature
54	Liu, Z. L	2012	Herbal medicines for viral myocarditis	No	Duplicated literature
55	Liu, Z. L	2013	Herbal medicines for viral myocarditis	No	Duplicated literature
56	Niu, L	2015	124 cases of clinical analysis of children with viral myocarditis	No	Duplicated literature
57	Prokopenko, V. M	1990	The effect of guanosyl-5'-monophosphate on metabolic processes in rats with experimental myocarditis	No	Not humans
58	Sukoyan, G. V	2009	Rational drug correction of systemic inflammatory response syndrome in severe experimental heart failure	No	Duplicated literature
59	Sun, N	2019	Simultaneous quantitative analysis of phosphocreatine, creatine and creatinine in plasma of children by HPLC-MS/MS method: Application to a pharmacokinetic study in children with viral myocarditis	No	Not relevant
60	Tseitlin, L. A	1962	Adenylic system and creatine phosphate components in the rabbit myocardium in conditions of experimental myocarditis	No	Duplicated literature
61	Turakulov, IaKh	1972	Effect of K-strophanthin beta and olitoriside on the content of glycogen and macroergic phosphorus compounds in the myocardium in experimental myocarditis	No	Duplicated literature
12 articles from PubMed database				No
62			N-methyl-n-hydroxyethylguanidine o-phosphate	No	Not article
63	Ali, M. A	2003	Myocarditis: an expected health hazard associated with water resources contaminated with Coxsackie viruses type B	No	Not relevant
64	Chen, Huai Sheng	2013	Corticosteroids for viral myocarditis	No	Duplicated literature
65	Cong, Xiaohui	2019	Effect of sodium creatine phosphate combined with ribavirin on treatment of infectious myocarditis	Yes	The study was a randomized controlled trial and fulfilled the inclusion criteria
66	Dong, Kexin	2021	Complex Network Analysis of Xiyanping Injection in Treatment of Bronchitis Based on Real World	No	Duplicated literature
67	Feng, Qingsheng	2022	Efficacy of creatine phosphate sodium in treating viral myocarditis and its improvement effect on the heart function in children	No	Duplicated literature
68	Fujiwara, A		Compsn. for creating kinase determn	No	Not article
69	Gorecka, Miroslawa	2022	Cardiovascular magnetic resonance imaging and spectroscopy in clinical long-COVID-19 syndrome: a prospective case-control study	No	Non-rct study
70	Hajem, Samia	2021	Absence of significant clinical benefit for a systematic routine creatine phosphokinase measurement in asymptomatic patients treated with anti-programmed death protein (ligand) 1 immune checkpoint inhibitor to screen cardiac or neuromuscular immune-related toxicities	No	Not relevant
71	He, Huan	2020	Population Pharmacokinetics of Phosphocreatine and Its Metabolite Creatine in Children With Myocarditis	No	Duplicated literature
72	Karsanov, N. V	1993	Effect of NAD and cytochrome C on the energy supply system and ultrastructure of cardiomyocytes in toxic-allergic myocarditis	No	Duplicated literature
73	Kelm, M	1997	Nitric oxide induced contractile dysfunction is related to a reduction in myocardial energy generation	No	Duplicated literature
74	Krauze, E. G	1971	Changes in the content of some glycolysis products in the frog myocardium at different phases of the cardiac cycle	No	Not humans
75	Li, C. L	2019	The efficacy observation of ulinastatin combined with creatine phosphate sodium in pediatric viral myocarditis	No	Duplicated literature
76	Li, Jing-Hui	2021	Effect of gamma globulin combined with creatine phosphate on viral myocarditis	No	Duplicated literature
77	Li, Qiyu	2022	Clinical Efficacy of Creatine Phosphate Sodium and/or Vitamin C in the Treatment of Children with Viral Myocarditis: A Meta-Analysis (Retracted Article	No	Retracted publications
78	Li, Yujia	2018	Clinical efficacy of creatine phosphate sodium combined with ribavirin in treating infantile viral myocarditis and its effect on myocardial enzyme levels in children	No	Duplicated literature
79	Lin, Shaoli	2023	Creatine phosphate improves myocardial function and myocardial enzyme profile in children with myocarditis	No	Duplicated literature
80	Liu, Xinhong	2024	Efficacy of sodium creatine phosphate in pediatric viral myocarditis and cellular immune functions	No	Duplicated literature
81	Liu, Zhao Lan	2012	Herbal medicines for viral myocarditis (Retracted Article	No	Retracted publications
82	Liu, Zhao Lan	2013	Herbal medicines for viral myocarditis (Retracted Article	No	Retracted publications
83	Lu, Zhuoming	2012	Randomized Controlled Trial of Modified Decoction of Sheng-Mai-San in Pediatric Patients with Myocarditis	No	The intervention modality failed to meet the inclusion criteria
84	Luo, Min	2017	Clinical efficacy of Qidongyixin oral solution combined with creatine phosphate sodium in the treatment of viral myocarditis	No	The intervention modality failed to meet the inclusion criteria
85	Methods In Medicine	2023	Retracted: Clinical Efficacy of Creatine Phosphate Sodium and/or Vitamin C in the Treatment of Children with Viral Myocarditis: A Meta-Analysis	No	Retraction Statement
86	Miao, Y. U	2016	Effect of creatine phosphate sodium on miRNA378, miRNA378* and calumenin mRNA in adriamycin-injured cardiomyocytes	No	Duplicated literature
87	Niu, L	2015	124 cases of clinical analysis of children with viral myocarditis	No	Duplicated literature
88	Parve, Swapnil	2017	Role of Exogenous Phosphocreatine in Chemotherapy-induced Cardiomyopathy	No	Duplicated literature
89	Prokopenko, V. M	1990	The effect of guanosyl-5'-monophosphate on metabolic processes in rats with experimental myocarditis	No	Duplicated literature
90	Sukoyan, G. V	2009	Rational Drug Correction of Systemic Inflammatory Response Syndrome in Severe Experimental Heart Failure	No	Duplicated literature
91	Sun, Ning	2019	Simultaneous quantitative analysis of phosphocreatine, creatine and creatinine in plasma of children by HPLC-MS/MS method: Application to a pharmacokinetic study in children with viral myocarditis	No	Duplicated literature
92	Sun, Ning	2019	A rapid and sensitive HPLC-MS/MS method for determination of endogenous creatine biosynthesis precursors in plasma of children with viral myocarditis	No	Duplicated literature
93	Tseitlin, L. A	1962	Adenylic system and creatine phosphate components in the rabbit myocardium in conditions of experimental myocarditis	No	Duplicated literature
94	Turakulov, Ia Kh	1972	Effect of K-strophanthin beta and olitoriside on the content of glycogen and macroergic phosphorus compounds in the myocardium in experimental myocarditis	No	Duplicated literature
95	Wang, Chen	2020	Anti-oxidation and Anti-inflammatory Effect of Yixinshu Capsule in Treatment of Qi-Yin Deficiency in Viral Myocarditis	No	The intervention modality failed to meet the inclusion criteria
96	Wang, Feng	2022	Effects of hyperbaric oxygen combined with high-dose Vit C on serum miR-146b,IMA,and immune function in children with viral myocarditis	No	The intervention modality failed to meet the inclusion criteria
97	Wang, Meng	2024	Clinical Effect Analysis of Different Doses of Creatine Phosphate Sodium Combined with Immunoglobulin in the Treatment of Pediatric Viral Myocarditis	No	Duplicated literature
98	Wang, Qisheng	2019	Erigeron Injection can Promote the Clinical Effect of Viral Myocarditis	No	The intervention modality failed to meet the inclusion criteria
99	Wang, Yongjin	2022	Therapeutic effect of captopril combined with phosphocreatine sodium on viral myocarditis	No	Duplicated literature
100	Wang, Ziqian	2013	The effect observation of creatine phosphate in the treatment with viral myocarditis of children 70 cases	Yes	The study was a randomized controlled trial and fulfilled the inclusion criteria
101	L. I. N. Xia	2011	Fourteen Cases of Fulminant Myocarditis	No	Case Report
102	Xing, Qian	2020	Myositis-myasthenia gravis overlap syndrome complicated with myasthenia crisis and myocarditis associated with anti-programmed cell death-1 (sintilimab) therapy for lung adenocarcinoma	No	Duplicated literature
103	Yang, Hongqing	2014	Therapeutic Efficacy of Creatine Phosphate Sodium for Viral Myocarditis in Children:A Meta-analysis	No	Meta-analysis
104	Yu, Xiao	2022	Effects of captopril combined with sodium creatine phosphate on treatment of patients with infectious myocarditis influence on serum IMA and HMGB1 levels	Yes	The study was a randomized controlled trial and fulfilled the inclusion criteria
43 articles from Web of Science database
