# Supplementary material for: Efficacy and safety of creatine phosphate sodium in the treatment of viral myocarditis: A systematic review and meta-analysis
Source: PLoS One. 2025 Jan 24;20(1):e0317498. doi: 10.1371/journal.pone.0317498 (PMC11760627; doi:10.1371/journal.pone.0317498)
Supplement: S3 Table — (XLS) [file pone.0317498.s003.xls]

## Sheet: Sheet1
No.	Literature information			Country	Design	The eligibility criteria have been satisfied	Sample information					Literature quality assessment（Cochrane risk-of-bias tool）							Baseline cTnI (μg/L)(observation group)		Baseline cTnI (μg/L)(Control group)		cTnI levels after treatment (μg/L)(observation group)		cTnI levels after treatment (μg/L)(Control group)		Baseline CK-MB (U/L)(observation group)		Baseline CK-MB (U/L)(Control group)		CK-MB levels after treatment (U/L)(observation group)		CK-MB levels after treatment (U/L)(Control group)		Adverse reactions		Effective rate
	Author	Year	Title				Number of patients	observation group	control group	Gender(M/F)	Mean age(ys)	Random sequence generation	Allocation concealment	Blinding of participants and personnel	Blinding of outcome assessment	Incomplete outcome data	Selective reporting	Other bias	Mean	Standard deviation	Mean	Standard deviation	Mean	Standard deviation	Mean	Standard deviation	Mean	Standard deviation	Mean	Standard deviation	Mean	Standard deviation	Mean	Standard deviation	observation group	control group	observation group	control group
NO.1(1)	Meng Wang	2024	Clinical Effect Analysis of Different Doses of Creatine Phosphate Sodium Combined with Immunoglobulin in the Treatment of Pediatric Viral Myocarditis	China	RCT	Yes	80	40	40	observation：(17/23) control：(21/19)	observation：8.05±1.97 control：8.23±2.09	Low risk of bias	Unclear risk of bias	Unclear risk of bias	Unclear risk of bias	Low risk of bias	Low risk of bias	Low risk of bias	0.35	0.08	0.34	0.09	0.19	0.03	0.22	0.05	57.88	5.64	56.23	5.85	27.62	3.54	32.25	3.87	6	6	0.37	0.3
NO.1(2)	Meng Wang	2024	Clinical Effect Analysis of Different Doses of Creatine Phosphate Sodium Combined with Immunoglobulin in the Treatment of Pediatric Viral Myocarditis	China	RCT	Yes	80	40	40	observation：(18/22) control：(21/19)	observation：8.48±1.96 control：8.23±2.09	Low risk of bias	Unclear risk of bias	Unclear risk of bias	Unclear risk of bias	Low risk of bias	Low risk of bias	Low risk of bias	0.36	0.1	0.34	0.09	0.17	0.02	0.22	0.05	56.21	4.82	56.23	5.85	20.03	2.87	32.25	3.87	8	6	0.39	0.3
NO.2	Shaoli Lin	2023	Creatine phosphate improves myocardial function and myocardial enzyme profile in children with myocarditis	China	RCT	Yes	46	23	23	observation：(16/7) control：(14/9)	observation：7.09±3.06 control：7.0±1.9	Low risk of bias	Unclear risk of bias	Unclear risk of bias	Unclear risk of bias	Low risk of bias	Low risk of bias	Low risk of bias																	2	4	0.22	0.19
NO.3	Jinghui Li	2021	Effect of gamma globulin combined with creatine phosphate on viral myocarditis	China	RCT	Yes	121	62	59	observation：(35/27) control：(34/25)	observation：7.58±2.16 control：7.64±2.23	Low risk of bias	Unclear risk of bias	Unclear risk of bias	Unclear risk of bias	Low risk of bias	Low risk of bias	Low risk of bias	0.31	0.1	0.32	0.09	0.13	0.05	0.21	0.07	52.06	10.89	52.15	10.51	23.15	7.35	34.84	7.69	12	9	0.57	0.45
NO.4	Qingsheng Feng	2022	Efficacy of creatine phosphate sodium in treating viral myocarditis and its improvement effect on the heart function in children	China	RCT	Yes	190	95	95	observation：(49/46) control：(49/46)	observation：7.45±0.65 control：7.19±0.53	Low risk of bias	Unclear risk of bias	Unclear risk of bias	Unclear risk of bias	Low risk of bias	Low risk of bias	Low risk of bias																			0.88	0.78
NO.5	XiaoYu	2022	Effects of captopril combined with sodium creatine phosphate on treatment of patients with infectious myocarditis influence on serum IMA and HMGB1 levels	China	RCT	Yes	155	80	75	observation：(42/38) control：(40/35)	observation：19.00±10.00 control：19.95±9.00	Low risk of bias	Unclear risk of bias	Unclear risk of bias	Unclear risk of bias	Low risk of bias	Low risk of bias	Low risk of bias	0.44	0.03	0.45	0.04	0.15	0.01	0.31	0.03	42.57	4.25	42.38	4.56	19.61	1.55	26.62	2.6	5	3	0.77	0.65
NO.6	Ying Huang	2019	Effect of Phosphocreatine Combined with Immunoglobulin on Cardiac Function and Myocardial Enzymes in Children with Viral Myocarditis	China	RCT	Yes	160	80	80	observation：(46/34) control：(44/36)	observation：7.62±1.53 control：7.44±1.32	Low risk of bias	Unclear risk of bias	Unclear risk of bias	Unclear risk of bias	Low risk of bias	Low risk of bias	Low risk of bias	0.33	0.09	0.32	0.08	0.12	0.06	0.23	0.02	50.12	11.83	50.16	12.91	22.54	7.54	37.81	7.53	0	0	0.74	0.54
NO.7	Xiaohui Cong	2019	Effect of sodium creatine phosphate combined with ribavirin on treatment of infectious myocarditis	China	RCT	Yes	86	43	43	observation：(24/19) control：(25/18)	observation：6.13±2.34 control：6.21±2.6	Low risk of bias	Unclear risk of bias	Unclear risk of bias	Unclear risk of bias	Low risk of bias	Low risk of bias	Low risk of bias	0.43	0.037	0.44	0.033	0.16	0.027	0.3	0.03	42.08	2.92	41.93	3.27	17.71	0.72	23.75	1.68	2	4	0.39	0.3
NO.8	Yunjia Li	2018	Clinical efficacy of creatine phosphate sodium combined with ribavirin in treating infantile viral myocarditis and its effect on myocardial enzyme levels in children	China	RCT	Yes	96	48	48	observation：(28/20) control：(25/23)	observation：6.95±1.32 control：6.91±1.27	Low risk of bias	Unclear risk of bias	Unclear risk of bias	Unclear risk of bias	Low risk of bias	Low risk of bias	Low risk of bias	0.36	0.12	0.38	0.11	0.14	0.03	0.26	0.05	30.14	3.47	30.01	3.19	22.17	2.79	26.48	3.4	/	/	0.42	0.34
NO.9	Ziqian Wang	2013	The effect observation of creatine phosphate in the treatment with viral myocarditis of children 70 cases	China	RCT	Yes	142	70	72	observation：(38/32) control：(37/35)	observation：4.5±3.6 control：4.9±3.8	Low risk of bias	Unclear risk of bias	Unclear risk of bias	Unclear risk of bias	Low risk of bias	Low risk of bias	Low risk of bias	/	/	/	/	/	/	/	/	49.57	9.52	48.68	9.39	26.12	5.64	39.61	7.45	/	/	0.61	0.51
Name of data extractors:manual extraction
date of data extraction:May 15, 2024
M/F=male/females,ys=years,cTnI=cardiac troponin I,CK-MB=creatine kinase isoenzyme
